# Supplementary material for: Risks of Occupational-Related Adverse Events (ORAEs) and Effect of Bundled Interventions Among Health Care Workers in Novel Coronavirus Pneumonia Wards
Source: Disaster Med Public Health Prep. 2021 Jul 23:1–6. doi: 10.1017/dmp.2021.237 (PMC8548049; doi:10.1017/dmp.2021.237)
Supplement: Supplementary file 1 [file S1935789321002378sup001.xlsx]

## Sheet: 总
	Figure 7：Logisitic analysis of Palpitation and related Factors
	Variables	Palpitation OR （OR95%CI）
	Mask suffocation	9.58 (3.64-25.21)***
	Goggles oppression	0.71 (0.29-1.75)
	Glasses/goggles fogging	0.81 (0.36-1.83)
	Protective clothing sultriness	2.72 (1.13-6.51)*
	Insomnia	3.06 (1.46-6.39)**
	Carsickness	1.39 (0.47-4.08)
	Dysphoria	2.52 (0.88-7.19)
	Dyspepsia	1.08 (0.42-2.78)
	Overfatigue	3.44 (1.66-7.12)***
	Worked time in contaminated area	1.68 (1.04-2.73)*
	PPE related	64.95 (8.25-511.47)***
	Non-PPE related	7.99 (3.67-17.39)***
	*:P＜0.05,**:P＜0.01,***:P＜0.001.
	Figure 6：Logisitic analysis of Nausea/Vomiting and related Factors
	Variables	Nausea/Vomiting OR （OR95%CI）
	Mask suffocation	6.16 (2.74-13.88)***
	Goggles oppression	7.48 (3.39-16.49)***
	Glasses/goggles fogging	2.32 (1.15-4.70)*
	Protective clothing sultriness	0.95 (0.43-2.09)
	Insomnia	2.78 (1.39-5.55)**
	Carsickness	1.38 (0.49-3.93)
	Dysphoria	0.55 (0.16-1.86)
	Dyspepsia	7.43 (2.69-20.53)***
	Overfatigue	0.53 (0.24-1.16)
	Worked time in contaminated area	0.69 (0.45-1.05)
	PPE related	34.44 (12.81-92.62)***
	Non-PPE related	3.78(2.14-6.66)***
	*:P＜0.05,**:P＜0.01,***:P＜0.001.
	Figure 5：Logisitic analysis of Blurred vision and related Factors
	Variables	Blurred vision OR （OR95%CI）
	Mask suffocation	0.83 (0.32-2.15)
	Goggles oppression	0.94 (0.38-2.36)
	Glasses/goggles fogging	506.25 (178.21-1438.14)***
	Protective clothing sultriness	1.24(0.48-3.22)
	Insomnia	0.93 (0.38-2.31)
	Carsickness	6.77 (1.31-34.94)*
	Dysphoria	0.35 (0.08-1.42)
	Dyspepsia	1.19 (0.30-4.70)
	Overfatigue	3.64 (1.21-10.96)*
	Worked time in contaminated area	1.55 (0.90-2.70)
	PPE related	279.06 (66.53-1170.52)***
	Non-PPE related	1.47 (0.91-2.38)
	*:P＜0.05,**:P＜0.01,***:P＜0.001.
	Figure 4：Logisitic analysis of Dyspnea and related Factors
	Variables	Dyspnea OR （OR95%CI）
	Mask suffocation	50.41 (22.38-113.54)***
	Goggles oppression	1.297 (0.59-2.87)
	Glasses/goggles fogging	0.75 (0.34-1.62)
	Protective clothing sultriness	3.58 (1.69-7.61)***
	Insomnia	2.34 (1.08-5.06)*
	Carsickness	0.31 (0.09-1.03)
	Dysphoria	1.74 (0.44-6.83)
	Dyspepsia	1.85 (0.63-5.46)
	Overfatigue	2.05 (0.97-4.31)
	Worked time in contaminated area	1.73 (1.11-2.70)*
	PPE related	184.55 (43.86-776.48)***
	Non-PPE related	3.85 (2.32-6.40)***
	*:P＜0.05,**:P＜0.01,***:P＜0.001.
	Figure 3：Logisitic analysis of Headache/Dizziness and related Factors
	Variables	Headache/Dizziness OR （OR95%CI）
	Mask suffocation	1.75 (0.88-3.50)
	Goggles oppression	35.04 (18.94-64.83)***
	Glasses/goggles fogging	0.64 (0.32-1.30)
	Protective clothing sultriness	3.04(1.44-6.39)**
	Insomnia	9.43 (4.37-20.31)***
	Carsickness	11.99 (1.96-73.44)**
	Dysphoria	0.30 (0.07-1.35)
	Dyspepsia	1.09 (0.37-3.21)
	Overfatigue	0.65 (0.31-1.39)
	Worked time in contaminated area	1.44 (0.98-2.11)
	PPE related	38.86 (20.96-72.07)***
	Non-PPE related	4.16 (2.52-6.87)***
	*:P＜0.05,**:P＜0.01,***:P＜0.001.
	Figure 2：Logisitic analysis of Tenderness and related Factors
	Variables	Tenderness OR （OR95%CI）
	Mask suffocation	6.05 (2.79-13.16)***
	Goggles oppression	54.27 (28.68-102.71)***
	Glasses/goggles fogging	5.37 (2.59-11.14)***
	Protective clothing sultriness	1.12 (0.48-2.58)
	Insomnia	2.98 (1.27-6.99)*
	Carsickness	9.29 (0.89-97.07)
	Dysphoria	0.20 (0.03-1.28)
	Dyspepsia	1.04 (0.24-4.55)
	Overfatigue	0.93 (0.38-2.30)
	Worked time in contaminated area	1.82 (1.18-2.81)**
	PPE related	113.58 (56.69-227.59)***
	Non-PPE related	2.22 (1.32-3.75)**
	*:P＜0.05,**:P＜0.01,***:P＜0.001.
